# Supplementary material for: Impact of Biomechanical, Anthropometric, and Temporal Factors on the Return-to-Sport Rate in Recreational Athletes with ACL Reconstruction: A Cross-Sectional Observational Study
Source: Healthcare (Basel). 2025 Aug 11;13(16):1970. doi: 10.3390/healthcare13161970 (PMC12385841; doi:10.3390/healthcare13161970)
Supplement: Supplementary file 1 [file healthcare-13-01970-s001.zip]

Archive with 1 entries (1 files):
- healthcare-3778102-supplementary.pdf
